# Supplementary material for: Genetic Profiles and Risk Stratification in Adult De Novo Acute Myeloid Leukaemia in Relation to Age, Gender, and Ethnicity: A Study from Malaysia
Source: Int J Mol Sci. 2021 Dec 27;23(1):258. doi: 10.3390/ijms23010258 (PMC8745150; doi:10.3390/ijms23010258)
Supplement: Supplementary file 1 [file ijms-23-00258-s001.zip › Supplementary S2.xlsx]

## Sheet: Supplementary 2
NAME	Gender	AgeGroup	Ethinicity	Karyotype_Information	FLT3_ITD	NPM1			Age Groups			Karyotype
R001	Female	5	Indian	0	Not tested	Not tested
R002	Male	6	Malay	12	Not Detected	Detected
R003	Male	6	Malay	99	Not tested	Not tested
R004	Male	6	Malay	12	Not tested	Not tested
R005	Male	7	Malay	0	Not tested	Not tested
R006	Male	5	Malay	12	Not tested	Not tested
R007	Male	3	Malay	2	Not tested	Not tested
R008	Male	4	Malay	12	Not Detected	Not Detected
R009	Male	6	Malay	12	Not tested	Not tested
R010	Male	7	Malay	5	Not Detected	Not Detected
R011	Male	5	Malay	2	Detected	Not tested
R012	Male	4	Malay	12	Not Detected	Not Detected
R013	Male	6	Malay	5	Not tested	Not tested
R014	Male	7	Malay	99	Not tested	Not tested
R015	Male	6	Malay	7	Not tested	Not tested
R016	Male	7	Malay	99	Not Detected	Not Detected
R017	Female	0	Malay	11	Not tested	Not tested
R018	Male	6	Malay	0	Not tested	Not tested
R019	Male	5	Malay	12	Not Detected	Detected
R020	Male	7	Malay	99	Not tested	Not tested
R021	Male	7	Malay	99	Not tested	Not tested
R022	Male	6	Malay	99	Not tested	Not tested
R023	Male	1	Malay	2	Not Detected	Not Detected
R024	Male	0	Malay	3	Not Detected	Not Detected
R025	Male	6	Malay	99	Not tested	Not tested
R026	Male	1	Malay	12	Not Detected	Not Detected
R027	Male	2	Malay	12	Not Detected	Detected
R028	Male	5	Malay	99	Not tested	Not tested
R029	Male	5	Malay	5	Detected	Not Detected
R030	Male	5	Malay	12	Not Detected	Not Detected
R031	Male	7	Malay	99	Not tested	Not tested
R032	Female	6	Malay	12	Not Detected	Detected
R033	Female	5	Malay	2	Not Detected	Not Detected
R034	Male	3	Malay	12	Detected	Not Detected
R035	Male	3	Malay	99	Not tested	Not Detected
R036	Female	4	Malay	4	Not tested	Not tested
R037	Male	2	Malay	0	Not Detected	Not Detected
R038	Male	1	Malay	99	Not Detected	Not tested
R039	Male	1	Malay	3	Not Detected	Not Detected
R040	Female	4	Chinese	9	Not tested	Not tested
R041	Male	2	Malay	0	Not Detected	Not Detected
R042	Female	1	Chinese	3	Not Detected	Not Detected
R043	Female	0	Malay	2	Not Detected	Not tested
R044	Female	5	Malay	12	Not Detected	Detected
R045	Male	4	Malay	11	Not tested	Not tested
R046	Female	5	Indian	12	Not Detected	Detected
R047	Male	3	Indian	0	Detected	Not Detected
R048	Male	2	Malay	12	Detected	Detected
R049	Male	2	Malay	99	Not tested	Not tested
R050	Female	4	Malay	12	Not tested	Not tested
R051	Male	5	Indian	12	Detected	Not Detected
R052	Male	7	Chinese	99	Not tested	Not tested
R053	Female	2	Chinese	12	Not tested	Not tested
R054	Male	3	Malay	2	Not tested	Not tested
R055	Male	4	Malay	12	Detected	Detected
R056	Female	5	Malay	4	Not Detected	Not Detected
R057	Female	4	Malay	12	Not Detected	Not Detected
R058	Female	4	Malay	0	Not Detected	Not Detected
R059	Male	4	Malay	99	Detected	Not Detected
R060	Male	2	Malay	11	Not Detected	Not Detected
R061	Male	6	Malay	99	Not tested	Not tested
R062	Male	4	Malay	0	Not Detected	Detected
R063	Female	2	Malay	3	Not tested	Not tested
R064	Female	3	Malay	12	Not Detected	Detected
R065	Female	6	Malay	12	Not tested	Not tested
R066	Female	4	Malay	9	Not Detected	Detected
R067	Male	4	Chinese	2	Detected	Not Detected
R068	Female	6	Chinese	12	Not tested	Not tested
R069	Female	3	Malay	12	Detected	Not Detected
R070	Male	5	Chinese	12	Not tested	Not tested
R071	Male	5	Chinese	12	Not Detected	Not Detected
R072	Male	5	Chinese	3	Not Detected	Not Detected
R073	Male	3	Chinese	12	Detected	Not Detected
R074	Female	6	Chinese	0	Detected	Not tested
R075	Male	7	Indian	12	Not tested	Not tested
R076	Female	4	Chinese	12	Not tested	Not tested
R077	Female	2	Chinese	0	Not tested	Not tested
R078	Female	3	Chinese	0	Not Detected	Detected
R079	Male	5	Malay	9	Not tested	Not tested
R080	Female	5	Malay	0	Detected	Detected
R081	Female	4	Malay	12	Not Detected	Not Detected
R082	Female	5	Chinese	12	Not Detected	Not Detected
R083	Female	7	Chinese	99	Not tested	Not tested
R084	Male	5	Chinese	99	Not Detected	Not Detected
R085	Female	6	Malay	0	Detected	Not Detected
R086	Female	5	Chinese	0	Not Detected	Not Detected
R087	Male	1	Chinese	12	Not Detected	Not Detected
R088	Male	4	Chinese	99	Detected	Detected
R089	Male	7	Chinese	99	Not tested	Not tested
R090	Male	5	Chinese	11	Not Detected	Not Detected
R091	Male	5	Chinese	12	Not Detected	Not Detected
R092	Male	4	Chinese	11	Not tested	Not tested
R093	Female	4	Chinese	99	Not tested	Not tested
R094	Female	5	Chinese	0	Not Detected	Not tested
R095	Male	6	Chinese	8	Not Detected	Not Detected
R096	Female	4	Chinese	12	Detected	Detected
R097	Male	6	Chinese	12	Not Detected	Not Detected
R098	Male	2	Chinese	3	Not Detected	Not Detected
R099	Male	5	Chinese	12	Not Detected	Not Detected
R100	Male	4	Chinese	3	Not Detected	Not Detected
R101	Female	3	Chinese	2	Not tested	Not tested
R102	Male	4	Chinese	12	Not tested	Not tested
R103	Male	3	Chinese	11	Detected	Not Detected
R104	Female	5	Chinese	12	Not Detected	Detected
R105	Male	7	Chinese	99	Not tested	Not tested
R106	Female	6	Chinese	3	Not Detected	Not tested
R107	Male	5	Chinese	99	Not tested	Not tested
R108	Male	5	Chinese	12	Not tested	Not tested
R109	Female	6	Chinese	12	Not Detected	Not Detected
R110	Female	5	Chinese	4	Not tested	Not tested
R111	Female	6	Chinese	99	Not Detected	Not Detected
R112	Male	1	Chinese	99	Not tested	Not tested
R113	Male	6	Chinese	8	Not Detected	Not tested
R114	Male	3	Chinese	3	Not Detected	Not Detected
R115	Male	5	Chinese	99	Not Detected	Not Detected
R116	Female	1	Indian	99	Not tested	Not tested
R117	Male	2	Chinese	3	Not Detected	Not tested
R118	Female	1	Malay	3	Not tested	Not tested
R119	Male	3	Chinese	12	Not tested	Not tested
R120	Male	6	Malay	1	Not Detected	Not Detected
R121	Female	3	Malay	9	Not tested	Not tested
R122	Female	1	Malay	12	Not tested	Not tested
R123	Female	3	Chinese	4	Not Detected	Not Detected
R124	Female	4	Malay	2	Not Detected	Not Detected
R125	Female	2	Malay	12	Not Detected	Not Detected
R126	Male	3	Chinese	4	Not tested	Not tested
R127	Male	4	Chinese	12	Not Detected	Not Detected
R128	Male	4	Chinese	99	Not tested	Not tested
R129	Female	6	Malay	12	Not tested	Not tested
R130	Female	7	Chinese	0	Not Detected	Not Detected
R131	Male	2	Chinese	12	Not Detected	Not tested
R132	Female	3	Malay	9	Not Detected	Detected
R133	Male	5	Malay	12	Not Detected	Not Detected
R134	Male	2	Malay	0	Not tested	Not tested
R135	Female	6	Malay	99	Not tested	Not tested
R136	Male	3	Malay	12	Not tested	Not tested
R137	Female	5	Malay	12	Not tested	Not tested
R138	Female	2	Malay	11	Not tested	Not tested
R139	Female	6	Malay	12	Not Detected	Detected
R140	Female	6	Malay	12	Not tested	Not tested
R141	Female	4	Malay	99	Not tested	Not tested
R142	Female	4	Malay	2	Not Detected	Not Detected
R143	Female	4	Malay	2	Not Detected	Not Detected
R144	Female	1	Malay	99	Not tested	Not tested
R145	Male	5	Chinese	99	Not tested	Not tested
R146	Male	7	Chinese	12	Not tested	Not tested
R147	Male	6	Chinese	99	Not tested	Not tested
R148	Male	4	Chinese	99	Not Detected	Not tested
R149	Male	4	Indian	2	Not tested	Not tested
R150	Male	5	Chinese	12	Detected	Not Detected
R151	Female	5	Chinese	99	Not tested	Not tested
R152	Male	3	Chinese	12	Not tested	Not tested
R153	Female	6	Chinese	12	Not Detected	Not Detected
R154	Male	3	Chinese	2	Not Detected	Not Detected
R155	Male	3	Chinese	99	Not tested	Not tested
R156	Male	5	Indian	99	Not Detected	Not Detected
R157	Male	1	Malay	0	Not tested	Not tested
R158	Female	6	Malay	2	Not Detected	Not Detected
R159	Female	6	Malay	2	Detected	Not tested
R160	Female	4	Malay	12	Not Detected	Not Detected
R161	Male	3	Malay	3	Not Detected	Not Detected
R162	Female	4	Malay	99	Not tested	Not tested
R163	Female	4	Malay	7	Not tested	Not tested
R164	Female	6	Malay	99	Detected	Not Detected
R165	Female	4	Malay	12	Not Detected	Not tested
R166	Female	5	Malay	12	Not tested	Not tested
R167	Female	4	Malay	11	Not tested	Not tested
R168	Female	5	Chinese	12	Detected	Detected
R169	Male	4	Malay	3	Detected	Not Detected
R170	Female	3	Malay	2	Not tested	Not tested
R171	Female	4	Malay	99	Not tested	Not tested
R172	Female	0	Malay	0	Not tested	Not tested
R173	Female	3	Malay	8	Not Detected	Not tested
R174	Female	3	Malay	99	Not tested	Not tested
R175	Female	2	Malay	2	Not Detected	Not Detected
R176	Female	3	Malay	99	Not Detected	Not tested
R177	Female	6	Malay	12	Not tested	Not tested
R178	Female	6	Malay	5	Detected	Not Detected
R179	Female	4	Malay	12	Not Detected	Not Detected
R180	Male	7	Malay	12	Detected	Not Detected
R181	Male	6	Malay	7	Not tested	Not tested
R182	Male	3	Malay	12	Detected	Detected
R183	Female	6	Malay	99	Not Detected	Not Detected
R184	Female	2	Indian	12	Not Detected	Detected
R185	Female	7	Chinese	99	Not tested	Not tested
R186	Female	7	Chinese	99	Not tested	Not tested
R187	Male	2	Malay	12	Not tested	Not tested
R188	Male	2	Chinese	12	Not Detected	Not Detected
R189	Male	4	Chinese	12	Not Detected	Not Detected
R190	Female	5	Chinese	12	Not Detected	Not Detected
R191	Male	2	Chinese	12	Not Detected	Not Detected
R192	Male	4	Chinese	99	Not tested	Not tested
R193	Male	5	Chinese	0	Not tested	Not tested
R194	Male	5	Malay	99	Not Detected	Not Detected
R195	Male	6	Malay	2	Not tested	Not tested
R196	Male	6	Malay	99	Not Detected	Not Detected
R197	Female	1	Indian	4	Not Detected	Not tested
R198	Male	3	Malay	12	Not Detected	Not Detected
R199	Male	5	Malay	0	Not tested	Not tested
R200	Male	6	Malay	99	Not tested	Not tested
R201	Male	5	Malay	11	Not Detected	Not Detected
R202	Male	6	Malay	99	Not tested	Not tested
R203	Male	5	Malay	12	Not tested	Not tested
R204	Male	5	Malay	8	Detected	Not Detected
R205	Male	6	Malay	0	Not Detected	Detected
R206	Male	5	Malay	99	Not tested	Not tested
R207	Female	4	Malay	12	Not tested	Not tested
R208	Female	4	Malay	99	Not Detected	Detected
R209	Female	7	Malay	99	Not tested	Not tested
R210	Female	6	Malay	99	Not tested	Not tested
R211	Male	5	Malay	11	Not Detected	Not Detected
R212	Male	6	Malay	99	Not tested	Not tested
R213	Male	6	Malay	7	Not Detected	Not Detected
R214	Female	4	Malay	7	Not tested	Not tested
R215	Male	5	Malay	8	Not Detected	Not Detected
R216	Female	4	Indian	4	Not Detected	Not Detected
R217	Female	5	Indian	99	Not Detected	Not tested
R218	Female	5	Chinese	8	Not Detected	Not Detected
R219	Female	5	Indian	12	Not Detected	Not Detected
R220	Male	2	Indian	2	Not tested	Not tested
R221	Female	2	Chinese	3	Not tested	Not tested
R222	Male	5	Malay	99	Not tested	Not tested
R223	Female	3	Malay	2	Not Detected	Not Detected
R224	Female	5	Malay	12	Not Detected	Detected
R225	Female	3	Malay	99	Not Detected	Not Detected
R226	Male	2	Indian	12	Detected	Not Detected
R227	Male	3	Malay	12	Not Detected	Not Detected
R228	Male	5	Malay	99	Not tested	Not tested
R229	Male	5	Malay	99	Not tested	Not tested
R230	Female	5	Chinese	3	Not Detected	Not tested
R231	Female	4	Indian	3	Not tested	Not tested
R232	Male	3	Malay	12	Not Detected	Not Detected
R233	Male	3	Malay	12	Detected	Detected
R234	Male	5	Malay	12	Not Detected	Not Detected
R235	Male	4	Malay	12	Not tested	Not tested
R236	Female	4	Malay	2	Detected	Detected
R237	Female	2	Malay	12	Not tested	Not tested
R238	Female	5	Malay	12	Not Detected	Not Detected
R239	Female	5	Malay	12	Not Detected	Not Detected
R240	Male	7	Chinese	12	Not Detected	Not Detected
R241	Female	4	Malay	5	Not tested	Not tested
R242	Female	4	Malay	8	Not tested	Not tested
R243	Female	3	Chinese	3	Not Detected	Not tested
R244	Female	4	Chinese	99	Detected	Detected
R245	Female	6	Chinese	99	Not tested	Not tested
R246	Male	6	Chinese	0	Not Detected	Not Detected
R247	Female	3	Chinese	11	Not Detected	Not Detected
R248	Female	4	Chinese	12	Not tested	Not tested
R249	Female	6	Chinese	0	Not tested	Not tested
R250	Female	3	Chinese	12	Not Detected	Not Detected
R251	Female	1	Chinese	3	Not tested	Not tested
R252	Female	2	Indian	11	Not Detected	Not Detected
R253	Male	7	Chinese	99	Not tested	Not tested
R254	Male	3	Indian	8	Not tested	Not tested
R255	Male	6	Indian	9	Not Detected	Not Detected
R256	Male	3	Malay	0	Not Detected	Not Detected
R257	Male	3	Chinese	2	Not Detected	Not tested
R258	Male	7	Chinese	99	Not Detected	Not tested
R259	Female	3	Indian	12	Not tested	Not tested
R260	Female	6	Indian	5	Detected	Not Detected
R261	Female	2	Chinese	3	Not Detected	Not Detected
R262	Female	6	Chinese	99	Not tested	Not tested
R263	Male	5	Chinese	12	Not Detected	Not Detected
R264	Male	2	Malay	12	Not tested	Not tested
R265	Male	2	Chinese	12	Not tested	Not tested
R266	Male	5	Malay	99	Not tested	Not tested
R267	Female	4	Malay	7	Not Detected	Not Detected
R268	Female	6	Chinese	99	Not tested	Not tested
R269	Female	4	Chinese	12	Not tested	Not Detected
R270	Female	4	Chinese	2	Not tested	Not tested
R271	Female	2	Chinese	12	Not Detected	Not Detected
R272	Male	6	Chinese	9	Not Detected	Not tested
R273	Male	6	Chinese	5	Not Detected	Not Detected
R274	Male	7	Chinese	12	Not Detected	Not Detected
R275	Male	5	Chinese	8	Not Detected	Not Detected
R276	Female	5	Chinese	5	Not Detected	Not Detected
R277	Female	5	Chinese	99	Not tested	Not tested
R278	Male	1	Chinese	12	Not tested	Not tested
R279	Male	5	Chinese	2	Not Detected	Not Detected
R280	Male	6	Chinese	11	Detected	Not Detected
R281	Female	6	Chinese	99	Not tested	Not tested
R282	Female	6	Chinese	99	Not Detected	Not Detected
R283	Female	3	Chinese	2	Not tested	Not tested
R284	Female	3	Chinese	0	Not Detected	Not Detected
R285	Female	5	Chinese	0	Not tested	Not tested
R286	Male	4	Chinese	99	Not tested	Not tested
R287	Male	7	Chinese	99	Not tested	Not tested
R288	Male	5	Chinese	8	Not Detected	Not Detected
R289	Male	4	Chinese	99	Not Detected	Not Detected
R290	Female	7	Chinese	99	Not tested	Not tested
R291	Male	5	Chinese	12	Not Detected	Not Detected
R292	Male	6	Chinese	2	Not Detected	Not Detected
R293	Male	3	Chinese	12	Not tested	Not tested
R294	Female	4	Chinese	0	Not Detected	Detected
R295	Male	5	Chinese	5	Not tested	Not tested
R296	Female	1	Chinese	2	Not Detected	Not Detected
R297	Female	2	Chinese	12	Not Detected	Not Detected
R298	Male	4	Chinese	3	Not tested	Not tested
R299	Male	4	Chinese	0	Not tested	Not tested
R300	Female	5	Chinese	0	Not tested	Not tested
R301	Male	1	Chinese	12	Not tested	Not tested
R302	Male	7	Chinese	12	Not Detected	Not Detected
R303	Male	5	Chinese	12	Not tested	Not tested
R304	Female	5	Malay	0	Not tested	Not tested
R305	Male	7	Chinese	99	Not tested	Not tested
R306	Female	5	Chinese	99	Not tested	Not tested
R307	Male	7	Chinese	99	Not tested	Not tested
R308	Female	4	Chinese	2	Detected	Detected
R309	Male	1	Chinese	99	Not tested	Not tested
R310	Female	7	Chinese	99	Not tested	Not tested
R311	Male	0	Chinese	12	Not Detected	Not tested
R312	Male	2	Chinese	12	Not tested	Not tested
R313	Female	7	Chinese	99	Not tested	Not tested
R314	Male	3	Chinese	12	Not Detected	Not Detected
R315	Female	3	Chinese	2	Not tested	Not tested
R316	Male	3	Chinese	12	Not tested	Not tested
R317	Male	5	Chinese	4	Not tested	Not tested
R318	Female	1	Chinese	12	Not tested	Not tested
R319	Male	2	Chinese	12	Not tested	Not tested
R320	Female	7	Chinese	8	Not tested	Not tested
R321	Male	3	Chinese	0	Not tested	Not tested
R322	Female	6	Chinese	99	Not tested	Not tested
R323	Female	2	Chinese	2	Detected	Not Detected
R324	Female	4	Chinese	12	Not Detected	Not Detected
R325	Female	7	Chinese	99	Not tested	Not tested
R326	Male	6	Chinese	8	Not tested	Not tested
R327	Female	3	Chinese	12	Not Detected	Detected
R328	Female	4	Chinese	3	Not tested	Not tested
R329	Female	3	Chinese	2	Detected	Not Detected
R330	Male	6	Chinese	12	Not tested	Not tested
R331	Male	6	Chinese	12	Not Detected	Not Detected
R332	Male	5	Chinese	12	Not tested	Not tested
R333	Female	3	Chinese	3	Not tested	Not tested
R334	Male	3	Chinese	99	Not Detected	Not Detected
R335	Female	7	Chinese	3	Not tested	Not tested
R336	Female	6	Chinese	12	Detected	Not Detected
R337	Female	3	Chinese	2	Not Detected	Not Detected
R338	Male	6	Chinese	12	Detected	Not Detected
R339	Female	4	Chinese	2	Not Detected	Not Detected
R340	Female	4	Chinese	99	Not tested	Not tested
R341	Male	1	Malay	3	Not Detected	Not Detected
R342	Male	4	Chinese	12	Not Detected	Not Detected
R343	Male	7	Indian	11	Not Detected	Detected
R344	Female	6	Malay	99	Not Detected	Not Detected
R345	Male	7	Indian	99	Not tested	Not tested
R346	Female	2	Malay	2	Not tested	Not tested
R347	Male	3	Malay	2	Detected	Not Detected
R348	Female	6	Malay	12	Not Detected	Not Detected
R349	Female	5	Malay	12	Not tested	Not tested
R350	Male	3	Malay	2	Detected	Not Detected
R351	Female	6	Malay	12	Not Detected	Detected
R352	Female	5	Malay	0	Not tested	Not tested
R353	Female	3	Indian	12	Not Detected	Not Detected
R354	Female	7	Malay	99	Not Detected	Not tested
R355	Male	2	Indian	12	Not tested	Not tested
R356	Male	2	Indian	4	Not tested	Not tested
R357	Female	7	Chinese	99	Not Detected	Not Detected
R358	Male	6	Indian	11	Not Detected	Detected
R359	Female	5	Malay	12	Not Detected	Not Detected
R360	Male	5	Malay	3	Not tested	Not tested
R361	Female	5	Malay	99	Not tested	Not tested
R362	Male	3	Malay	99	Not tested	Not tested
R363	Female	5	Malay	99	Not Detected	Not tested
R364	Male	5	Malay	12	Not tested	Not tested
R365	Male	6	Malay	12	Not tested	Not tested
R366	Male	5	Malay	12	Not Detected	Not Detected
R367	Female	7	Malay	99	Not Detected	Not Detected
R368	Female	5	Malay	99	Not Detected	Not tested
R369	Male	1	Malay	99	Not Detected	Not tested
R370	Male	1	Malay	12	Not tested	Not tested
R371	Male	6	Malay	12	Not Detected	Not Detected
R372	Male	1	Malay	2	Not tested	Not tested
R373	Male	3	Malay	4	Not Detected	Not Detected
R374	Male	2	Malay	2	Not Detected	Not Detected
R375	Male	4	Malay	3	Detected	Not Detected
R376	Male	6	Malay	12	Not Detected	Detected
R377	Male	4	Malay	99	Not tested	Not tested
R378	Male	2	Malay	99	Not Detected	Not Detected
R379	Male	3	Malay	99	Not tested	Not tested
R380	Male	2	Malay	1	Not tested	Not tested
R381	Male	2	Malay	12	Not Detected	Not Detected
R382	Male	2	Malay	4	Not tested	Not tested
R383	Male	0	Malay	11	Not tested	Not tested
R384	Male	2	Malay	12	Detected	Not Detected
R385	Male	7	Malay	12	Not Detected	Not Detected
R386	Male	7	Malay	9	Not Detected	Not tested
R387	Male	6	Malay	0	Not tested	Not tested
R388	Male	0	Malay	2	Not Detected	Not tested
R389	Male	2	Malay	2	Not Detected	Not Detected
R390	Male	2	Malay	2	Not Detected	Not Detected
R391	Male	5	Indian	12	Not tested	Not tested
R392	Male	2	Malay	12	Detected	Detected
R393	Male	2	Malay	2	Not Detected	Not Detected
R394	Male	4	Malay	12	Not Detected	Detected
R395	Male	3	Malay	99	Not Detected	Not Detected
R396	Male	4	Malay	12	Not tested	Not tested
R397	Male	5	Malay	2	Detected	Not Detected
R398	Male	3	Malay	12	Not tested	Not tested
R399	Male	4	Malay	11	Not Detected	Not Detected
R400	Male	2	Malay	99	Detected	Not tested
R401	Male	1	Malay	12	Not tested	Not tested
R402	Male	3	Malay	99	Not tested	Not tested
R403	Male	3	Malay	1	Not Detected	Not Detected
R404	Male	5	Malay	12	Detected	Detected
R405	Male	3	Malay	2	Not Detected	Not Detected
R406	Male	2	Malay	12	Not tested	Not tested
R407	Male	4	Malay	4	Not tested	Not tested
R408	Male	2	Malay	1	Not tested	Not tested
R409	Male	3	Malay	11	Not Detected	Not Detected
R410	Male	7	Malay	99	Not Detected	Not Detected
R411	Male	4	Malay	11	Not tested	Not tested
R412	Male	5	Malay	12	Not tested	Not tested
R413	Male	3	Malay	12	Not Detected	Not Detected
R414	Male	4	Malay	99	Not tested	Not tested
R415	Male	5	Malay	2	Not Detected	Not Detected
R416	Male	6	Malay	12	Not tested	Not tested
R417	Male	5	Malay	12	Not Detected	Not Detected
R418	Male	3	Malay	12	Not Detected	Detected
R419	Male	4	Malay	12	Not tested	Not tested
R420	Male	6	Malay	12	Not Detected	Not Detected
R421	Male	1	Malay	12	Not tested	Not tested
R422	Male	3	Malay	11	Not Detected	Not Detected
R423	Male	2	Malay	2	Not Detected	Not Detected
R424	Male	6	Malay	0	Not tested	Not tested
R425	Male	3	Malay	99	Not Detected	Not tested
R426	Male	5	Malay	12	Not Detected	Not tested
R427	Male	3	Malay	99	Not tested	Not tested
R428	Male	6	Chinese	99	Not tested	Not tested
R429	Female	2	Malay	4	Not Detected	Not Detected
R430	Female	1	Indian	9	Not Detected	Detected
R431	Male	0	Malay	99	Not Detected	Not tested
R432	Male	1	Malay	12	Detected	Not Detected
R433	Male	2	Malay	12	Not Detected	Not Detected
R434	Male	1	Malay	12	Detected	Not Detected
R435	Male	3	Malay	12	Not Detected	Detected
R436	Male	2	Malay	9	Not Detected	Not Detected
R437	Male	1	Malay	12	Not tested	Not tested
R438	Male	2	Malay	12	Not Detected	Not Detected
R439	Male	1	Malay	0	Not Detected	Not Detected
R440	Male	0	Malay	5	Not tested	Not tested
R441	Male	2	Malay	99	Not Detected	Detected
R442	Male	0	Malay	3	Not tested	Not tested
R443	Male	2	Malay	99	Not tested	Not tested
R444	Male	4	Malay	7	Not Detected	Not Detected
R445	Male	0	Malay	3	Not tested	Not tested
R446	Male	2	Malay	9	Not Detected	Not Detected
R447	Male	2	Malay	3	Not Detected	Not Detected
R448	Male	2	Malay	4	Not tested	Not tested
R449	Male	1	Malay	99	Not Detected	Not Detected
R450	Male	3	Malay	12	Not tested	Not tested
R451	Male	1	Malay	2	Not Detected	Not Detected
R452	Male	2	Malay	12	Not Detected	Not Detected
R453	Male	0	Malay	12	Not tested	Not tested
R454	Male	1	Malay	3	Not Detected	Not tested
R455	Male	1	Malay	3	Not Detected	Not Detected
R456	Male	4	Malay	99	Not Detected	Not tested
R457	Male	2	Malay	12	Not Detected	Detected
R458	Male	0	Malay	5	Not Detected	Not Detected
R459	Male	2	Malay	4	Not Detected	Not tested
R460	Male	2	Malay	12	Detected	Detected
R461	Male	0	Malay	0	Not Detected	Not Detected
R462	Male	2	Malay	9	Not tested	Not tested
R463	Male	0	Malay	99	Not Detected	Not tested
R464	Male	1	Malay	12	Not Detected	Not Detected
R465	Female	7	Chinese	99	Not tested	Not tested
R466	Male	3	Chinese	12	Detected	Not Detected
R467	Female	5	Indian	8	Not Detected	Not tested
R468	Male	7	Indian	9	Not tested	Not tested
R469	Male	4	Indian	9	Not Detected	Not Detected
R470	Male	6	Malay	99	Not tested	Not tested
R471	Male	6	Malay	12	Not Detected	Detected
R472	Female	2	Malay	12	Not tested	Not tested
R473	Female	2	Malay	4	Not Detected	Not tested
R474	Female	5	Malay	12	Not tested	Not tested
R475	Male	0	Malay	3	Not Detected	Not tested
R476	Male	0	Malay	12	Not Detected	Not tested
R477	Male	3	Malay	99	Not tested	Not tested
R478	Female	4	Chinese	12	Not Detected	Detected
R479	Male	6	Chinese	12	Detected	Detected
R480	Female	5	Chinese	99	Not tested	Not tested
R481	Female	5	Chinese	12	Not Detected	Not Detected
R482	Male	6	Chinese	12	Not Detected	Not Detected
R483	Male	0	Chinese	4	Not Detected	Not Detected
R484	Male	3	Malay	3	Not tested	Not tested
R485	Female	4	Malay	9	Not tested	Not tested
R486	Female	3	Malay	2	Not Detected	Not Detected
R487	Male	2	Malay	99	Not tested	Not tested
R488	Male	4	Malay	99	Not tested	Not Detected
R489	Female	3	Malay	3	Not Detected	Not Detected
R490	Male	4	Malay	12	Not Detected	Detected
R491	Female	4	Malay	4	Not tested	Not tested
R492	Male	3	Malay	9	Not Detected	Not Detected
R493	Female	3	Malay	2	Not Detected	Not Detected
R494	Female	3	Malay	12	Not Detected	Not Detected
R495	Female	5	Malay	12	Not tested	Not tested
R496	Female	3	Malay	9	Not tested	Not tested
R497	Female	3	Malay	12	Not Detected	Not Detected
R498	Female	3	Malay	12	Not Detected	Not Detected
R499	Female	1	Malay	12	Not tested	Not tested
R500	Female	2	Malay	12	Not Detected	Not Detected
R501	Female	1	Malay	99	Not Detected	Not tested
R502	Female	3	Malay	12	Not Detected	Not Detected
R503	Female	1	Malay	99	Not tested	Not tested
R504	Female	3	Malay	99	Not Detected	Not Detected
R505	Female	5	Malay	2	Not Detected	Not Detected
R506	Female	3	Malay	0	Not tested	Not tested
R507	Female	2	Malay	2	Not Detected	Not tested
R508	Female	6	Malay	9	Not tested	Not tested
R509	Female	1	Malay	5	Detected	Not Detected
R510	Female	4	Malay	1	Not tested	Not tested
R511	Female	3	Malay	9	Not Detected	Not Detected
R512	Female	3	Malay	9	Not Detected	Not Detected
R513	Male	3	Malay	12	Not tested	Not tested
R514	Female	0	Malay	99	Not Detected	Not tested
R515	Female	5	Malay	99	Not Detected	Not Detected
R516	Female	5	Malay	0	Detected	Detected
R517	Female	3	Malay	3	Not tested	Not tested
R518	Female	2	Malay	12	Not Detected	Detected
R519	Female	4	Malay	11	Detected	Not Detected
R520	Female	4	Malay	12	Not Detected	Detected
R521	Female	2	Malay	99	Not tested	Not tested
R522	Female	3	Malay	12	Not tested	Not tested
R523	Female	6	Malay	99	Not tested	Not tested
R524	Female	5	Malay	12	Not Detected	Detected
R525	Female	6	Malay	99	Not Detected	Not tested
R526	Female	4	Malay	12	Detected	Not Detected
R527	Female	4	Malay	1	Not Detected	Not Detected
R528	Male	3	Malay	7	Not Detected	Not Detected
R529	Female	3	Malay	2	Not tested	Not tested
R530	Female	3	Malay	5	Not tested	Not tested
R531	Female	2	Malay	12	Not tested	Not tested
R532	Female	6	Chinese	12	Not Detected	Detected
R533	Female	2	Malay	4	Not Detected	Not Detected
R534	Female	2	Malay	1	Not tested	Not tested
R535	Female	1	Malay	12	Not Detected	Not Detected
R536	Female	3	Malay	8	Not Detected	Not Detected
R537	Female	1	Malay	12	Not Detected	Not Detected
R538	Female	3	Malay	12	Detected	Detected
R539	Female	1	Malay	12	Not tested	Not tested
R540	Male	2	Malay	99	Not tested	Not tested
R541	Female	3	Malay	2	Not Detected	Not Detected
R542	Female	2	Malay	2	Not tested	Not tested
R543	Female	1	Malay	12	Not tested	Not tested
R544	Female	2	Malay	99	Not tested	Not tested
R545	Female	2	Malay	2	Not tested	Not tested
R546	Female	2	Malay	3	Not Detected	Not Detected
R547	Female	2	Malay	12	Not Detected	Detected
R548	Female	3	Malay	8	Not Detected	Not Detected
R549	Female	0	Malay	99	Not Detected	Not tested
R550	Female	2	Malay	0	Not tested	Not tested
R551	Female	2	Malay	2	Not tested	Not tested
R552	Female	3	Malay	12	Not tested	Not tested
R553	Female	1	Malay	12	Not Detected	Detected
R554	Female	3	Chinese	0	Not tested	Not tested
R555	Female	3	Malay	12	Detected	Detected
R556	Female	5	Malay	99	Not tested	Not tested
R557	Female	1	Malay	8	Not Detected	Not Detected
R558	Female	2	Malay	0	Not tested	Not tested
R559	Female	2	Malay	12	Not Detected	Not Detected
R560	Female	1	Malay	2	Not tested	Not tested
R561	Female	2	Malay	3	Not Detected	Not Detected
R562	Female	1	Malay	99	Not Detected	Not tested
R563	Female	2	Malay	3	Not Detected	Not Detected
R564	Female	2	Malay	12	Not Detected	Detected
R565	Female	2	Malay	12	Not tested	Not tested
R566	Female	0	Malay	3	Not Detected	Not Detected
R567	Female	1	Malay	8	Not tested	Not tested
R568	Female	2	Malay	12	Detected	Detected
R569	Female	3	Malay	12	Not Detected	Not Detected
R570	Female	4	Malay	12	Not Detected	Not Detected
R571	Male	3	Chinese	12	Not Detected	Not Detected
R572	Male	2	Chinese	99	Not tested	Not tested
R573	Female	4	Chinese	2	Not tested	Not tested
R574	Female	2	Chinese	3	Not tested	Not tested
R575	Male	4	Chinese	12	Not Detected	Not Detected
R576	Female	0	Chinese	11	Not tested	Not tested
R577	Female	5	Chinese	12	Not Detected	Not Detected
R578	Female	5	Indian	12	Detected	Detected
R579	Male	5	Malay	0	Not Detected	Detected
R580	Female	5	Chinese	12	Not Detected	Detected
R581	Female	6	Chinese	2	Not tested	Not tested
R582	Male	5	Malay	2	Not tested	Not tested
R583	Male	7	Indian	8	Not Detected	Not Detected
R584	Male	5	Chinese	2	Not Detected	Not tested
R585	Female	3	Chinese	4	Not Detected	Not Detected
R586	Male	6	Chinese	12	Not Detected	Not Detected
R587	Female	3	Chinese	12	Detected	Not Detected
R588	Male	6	Chinese	12	Not tested	Not tested
R589	Female	4	Malay	12	Not tested	Not tested
R590	Male	2	Malay	9	Detected	Not Detected
R591	Female	5	Malay	7	Not Detected	Not Detected
R592	Female	5	Chinese	8	Not tested	Not tested
R593	Male	5	Chinese	12	Not tested	Not tested
R594	Female	2	Indian	11	Not Detected	Not Detected
R595	Female	5	Malay	1	Not Detected	Not Detected
R596	Male	6	Malay	8	Not Detected	Not tested
R597	Female	1	Malay	99	Not tested	Not tested
R598	Male	3	Malay	4	Not tested	Not tested
R599	Female	6	Malay	12	Detected	Not Detected
R600	Male	5	Indian	0	Not Detected	Detected
R601	Male	4	Indian	12	Detected	Detected
R602	Female	3	Indian	2	Not Detected	Not Detected
R603	Female	6	Indian	8	Not Detected	Not Detected
R604	Male	5	Indian	8	Not tested	Not tested
R605	Male	7	Indian	99	Not tested	Not tested
R606	Female	5	Malay	99	Not Detected	Not Detected
R607	Female	7	Malay	12	Not tested	Not tested
R608	Female	5	Malay	3	Not Detected	Not Detected
R609	Female	4	Malay	12	Detected	Detected
R610	Male	3	Malay	9	Not tested	Not tested
R611	Male	2	Malay	12	Not Detected	Not Detected
R612	Female	3	Indian	4	Not tested	Not tested
R613	Female	2	Malay	7	Not tested	Not tested
R614	Male	2	Chinese	4	Not tested	Not tested
R615	Male	5	Malay	12	Not tested	Not tested
R616	Male	6	Malay	0	Not tested	Not tested
R617	Male	3	Malay	99	Not tested	Not tested
R618	Female	5	Malay	5	Not Detected	Not Detected
R619	Female	4	Malay	12	Not Detected	Not Detected
R620	Female	7	Malay	3	Not Detected	Not tested
R621	Female	5	Malay	99	Not tested	Not tested
R622	Female	4	Malay	12	Not tested	Not tested
R623	Male	5	Malay	12	Detected	Detected
R624	Male	5	Malay	12	Not Detected	Detected
R625	Male	5	Malay	99	Not tested	Not tested
R626	Male	5	Malay	99	Not Detected	Not tested
R627	Male	5	Malay	12	Not Detected	Not Detected
R628	Female	5	Malay	4	Not Detected	Not Detected
R629	Female	2	Malay	12	Not Detected	Not Detected
R630	Male	5	Malay	11	Not Detected	Not Detected
R631	Male	4	Malay	11	Not Detected	Detected
R632	Male	6	Indian	99	Not tested	Not tested
R633	Female	3	Malay	0	Not Detected	Not Detected
R634	Male	4	Malay	99	Not tested	Not tested
R635	Female	3	Malay	12	Not Detected	Detected
R636	Female	4	Malay	1	Not Detected	Not Detected
R637	Female	4	Malay	99	Not Detected	Not tested
R638	Female	3	Malay	12	Not Detected	Not Detected
R639	Male	1	Malay	12	Not Detected	Detected
R640	Female	4	Malay	12	Not tested	Not tested
R641	Female	4	Malay	12	Detected	Not Detected
R642	Male	4	Indian	12	Not Detected	Detected
R643	Male	5	Malay	12	Not Detected	Not Detected
R644	Female	5	Malay	7	Not Detected	Not Detected
R645	Female	3	Malay	99	Not tested	Not tested
R646	Female	5	Malay	2	Not Detected	Not tested
R647	Male	6	Malay	12	Not Detected	Not Detected
R648	Female	5	Malay	12	Not tested	Not tested
R649	Male	4	Malay	99	Not Detected	Not Detected
R650	Male	4	Malay	0	Not tested	Not tested
R651	Female	2	Malay	12	Not tested	Not tested
R652	Male	3	Malay	2	Not tested	Not tested
R653	Male	2	Malay	3	Not tested	Not tested
R654	Male	5	Malay	99	Not tested	Not tested
R655	Female	5	Malay	4	Not Detected	Not Detected
R656	Female	4	Malay	99	Not tested	Not tested
R657	Female	3	Malay	12	Not Detected	Detected
R658	Female	6	Malay	7	Not Detected	Detected
R659	Female	2	Indian	1	Not Detected	Not Detected
R660	Male	6	Malay	1	Not Detected	Not Detected
R661	Female	7	Malay	99	Not tested	Not tested
R662	Male	5	Malay	0	Not tested	Not tested
R663	Male	3	Malay	99	Not tested	Not tested
R664	Male	7	Indian	99	Detected	Not tested
R665	Female	4	Malay	12	Not Detected	Not Detected
R666	Female	6	Malay	8	Not Detected	Not Detected
R667	Female	6	Indian	12	Not Detected	Not Detected
R668	Female	2	Indian	2	Not Detected	Not tested
R669	Male	7	Chinese	8	Not tested	Not tested
R670	Male	6	Malay	11	Not Detected	Not Detected
R671	Female	6	Malay	99	Not Detected	Not Detected
R672	Female	6	Indian	12	Not Detected	Detected
R673	Male	5	Chinese	0	Not Detected	Not tested
R674	Male	5	Indian	99	Not tested	Not tested
R675	Female	5	Malay	11	Not tested	Not tested
R676	Male	6	Malay	12	Not Detected	Not Detected
R677	Male	2	Malay	2	Not Detected	Not Detected
R678	Female	1	Malay	2	Not Detected	Not Detected
R679	Male	4	Malay	0	Not Detected	Detected
R680	Male	3	Malay	99	Not tested	Not tested
R681	Male	5	Malay	0	Detected	Detected
R682	Male	2	Malay	12	Detected	Not Detected
R683	Female	3	Malay	3	Not Detected	Not Detected
R684	Female	3	Indian	8	Not tested	Not tested
R685	Male	4	Malay	12	Not tested	Not tested
R686	Female	3	Malay	3	Not Detected	Not Detected
R687	Female	3	Malay	99	Not tested	Not tested
R688	Male	4	Chinese	12	Detected	Detected
R689	Male	3	Indian	12	Detected	Not Detected
R690	Male	5	Malay	99	Not Detected	Not tested
R691	Male	7	Chinese	12	Not Detected	Not Detected
R692	Male	4	Chinese	2	Not tested	Not tested
R693	Female	5	Indian	2	Not tested	Not tested
R694	Female	6	Chinese	99	Not tested	Not tested
R695	Male	1	Malay	99	Not tested	Not tested
R696	Female	4	Malay	9	Not tested	Not tested
R697	Female	4	Malay	12	Not tested	Not tested
R698	Female	5	Malay	99	Not tested	Not tested
R699	Female	2	Malay	2	Not Detected	Not Detected
R700	Female	2	Malay	12	Not Detected	Not Detected
R701	Female	3	Malay	3	Not Detected	Not tested
R702	Female	5	Malay	12	Detected	Detected
R703	Female	4	Malay	99	Not tested	Not tested
R704	Female	4	Malay	99	Not Detected	Not Detected
R705	Female	4	Malay	2	Not Detected	Not tested
R706	Female	3	Malay	99	Not tested	Not tested
R707	Female	6	Malay	12	Not Detected	Detected
R708	Female	1	Malay	2	Not Detected	Not Detected
R709	Female	6	Malay	11	Not Detected	Not tested
R710	Female	5	Malay	12	Detected	Detected
R711	Male	2	Indian	99	Not tested	Not tested
R712	Male	2	Indian	0	Not Detected	Not Detected
R713	Male	2	Chinese	5	Detected	Not Detected
R714	Female	6	Chinese	12	Not Detected	Not Detected
R715	Male	2	Chinese	11	Not Detected	Not tested
R716	Male	4	Chinese	2	Not Detected	Not Detected
R717	Female	2	Chinese	99	Not tested	Not tested
R718	Male	4	Indian	12	Not Detected	Detected
R719	Male	5	Malay	99	Not tested	Not tested
R720	Female	7	Chinese	99	Not tested	Not tested
R721	Female	3	Malay	99	Not tested	Not tested
R722	Male	3	Indian	12	Not Detected	Not Detected
R723	Female	4	Malay	12	Not tested	Not tested
R724	Male	3	Indian	12	Not Detected	Not Detected
R725	Female	5	Indian	12	Not Detected	Not Detected
R726	Female	2	Malay	2	Not Detected	Not tested
R727	Male	3	Malay	11	Not Detected	Not tested
R728	Male	4	Malay	0	Not Detected	Not tested
R729	Female	1	Indian	99	Not tested	Not tested
R730	Female	2	Malay	0	Not Detected	Not Detected
R731	Male	5	Chinese	9	Not tested	Not tested
R732	Female	2	Chinese	12	Not Detected	Not Detected
R733	Female	3	Chinese	12	Not Detected	Not Detected
R734	Male	3	Chinese	4	Not tested	Not tested
R735	Male	6	Chinese	12	Not tested	Not tested
R736	Female	5	Chinese	99	Not tested	Not tested
R737	Female	6	Chinese	12	Not tested	Not tested
R738	Male	3	Chinese	4	Not Detected	Not Detected
R739	Female	4	Chinese	99	Not tested	Not tested
R740	Male	4	Chinese	99	Detected	Not Detected
R741	Male	1	Chinese	12	Not Detected	Not Detected
R742	Male	2	Chinese	11	Detected	Not Detected
R743	Male	5	Chinese	99	Detected	Detected
R744	Male	4	Chinese	9	Not tested	Not tested
R745	Male	5	Chinese	4	Not tested	Not tested
R746	Male	4	Chinese	2	Not Detected	Not Detected
R747	Male	5	Chinese	12	Not Detected	Not Detected
R748	Male	6	Chinese	12	Not Detected	Not Detected
R749	Female	6	Chinese	99	Not tested	Not tested
R750	Female	7	Malay	8	Not tested	Not tested
R751	Female	2	Chinese	2	Not tested	Not tested
R752	Female	3	Chinese	99	Not Detected	Not Detected
R753	Female	3	Chinese	11	Not tested	Not tested
R754	Male	4	Chinese	12	Not Detected	Not Detected
R755	Female	5	Chinese	7	Not Detected	Not Detected
R756	Female	7	Chinese	99	Not tested	Not tested
R757	Male	6	Chinese	12	Not Detected	Not Detected
R758	Female	3	Chinese	12	Not Detected	Not Detected
R759	Female	7	Chinese	99	Not tested	Not tested
R760	Female	5	Chinese	5	Not tested	Not tested
R761	Male	3	Indian	12	Not Detected	Not Detected
R762	Male	7	Chinese	99	Not tested	Not tested
R763	Male	7	Chinese	99	Not tested	Not tested
R764	Male	4	Chinese	12	Not tested	Not tested
R765	Female	6	Malay	12	Detected	Detected
R766	Male	5	Malay	12	Not tested	Not tested
R767	Female	4	Malay	0	Not Detected	Detected
R768	Female	1	Malay	2	Detected	Not Detected
R769	Female	2	Malay	12	Not tested	Not tested
R770	Female	2	Malay	12	Not tested	Not tested
R771	Male	2	Indian	1	Not Detected	Not Detected
R772	Female	5	Indian	2	Not tested	Not tested
R773	Female	3	Malay	12	Not Detected	Not Detected
R774	Male	3	Indian	4	Not Detected	Not Detected
R775	Male	2	Indian	12	Not tested	Not tested
R776	Female	3	Indian	5	Not tested	Not tested
R777	Female	4	Indian	2	Not Detected	Not Detected
R778	Female	1	Indian	3	Detected	Not Detected
R779	Female	5	Malay	12	Not Detected	Not Detected
R780	Male	6	Malay	99	Not Detected	Not tested
R781	Male	4	Malay	99	Not Detected	Not tested
R782	Male	4	Malay	12	Not Detected	Not Detected
R783	Female	3	Malay	12	Not tested	Not tested
R784	Female	5	Malay	12	Not Detected	Detected
R785	Female	3	Indian	12	Not tested	Not tested
R786	Female	5	Chinese	8	Not tested	Not tested
R787	Male	2	Chinese	2	Not Detected	Not Detected
R788	Female	4	Chinese	0	Not tested	Not tested
R789	Male	6	Chinese	12	Not Detected	Not Detected
R790	Female	3	Chinese	12	Not Detected	Not Detected
R791	Female	2	Chinese	12	Not Detected	Detected
R792	Male	0	Chinese	0	Not tested	Not tested
R793	Female	5	Chinese	99	Not Detected	Not Detected
R794	Male	5	Chinese	4	Not Detected	Not Detected
R795	Male	6	Chinese	12	Not Detected	Not tested
R796	Female	5	Chinese	12	Not tested	Not tested
R797	Female	4	Chinese	99	Not tested	Not tested
R798	Female	2	Chinese	99	Not Detected	Not Detected
R799	Female	4	Chinese	2	Not tested	Not tested
R800	Male	6	Chinese	1	Not tested	Not tested
R801	Female	3	Chinese	3	Not Detected	Not Detected
R802	Female	3	Chinese	2	Not tested	Not tested
R803	Male	7	Chinese	12	Not tested	Not tested
R804	Male	6	Chinese	8	Not tested	Not tested
R805	Female	5	Chinese	99	Not tested	Not tested
R806	Male	6	Chinese	12	Not tested	Not tested
R807	Male	3	Chinese	7	Not Detected	Not Detected
R808	Female	6	Chinese	9	Not Detected	Not Detected
R809	Male	5	Chinese	3	Not tested	Not tested
R810	Female	7	Chinese	99	Not Detected	Not Detected
R811	Female	6	Chinese	0	Not Detected	Not Detected
R812	Male	7	Chinese	9	Not Detected	Not tested
R813	Male	4	Chinese	8	Not tested	Not tested
R814	Female	7	Chinese	99	Not tested	Not tested
R815	Male	5	Chinese	2	Not tested	Not tested
R816	Male	7	Chinese	99	Not Detected	Detected
R817	Male	6	Chinese	12	Not Detected	Detected
R818	Male	4	Chinese	12	Not tested	Not tested
R819	Male	3	Chinese	99	Not tested	Not tested
R820	Female	0	Chinese	99	Not tested	Not tested
R821	Male	6	Chinese	0	Not Detected	Not Detected
R822	Female	6	Chinese	8	Not tested	Not tested
R823	Male	3	Chinese	8	Not Detected	Not Detected
R824	Female	7	Chinese	99	Not tested	Not tested
R825	Female	6	Chinese	5	Detected	Not Detected
R826	Male	1	Indian	99	Not tested	Not tested
R827	Male	6	Malay	1	Not Detected	Not Detected
R828	Male	5	Malay	12	Not tested	Not tested
R829	Male	3	Malay	99	Not tested	Not tested
R830	Female	5	Malay	12	Not tested	Not tested
R831	Female	4	Malay	99	Not Detected	Not tested
R832	Female	6	Malay	12	Not tested	Not tested
R833	Male	6	Malay	99	Not tested	Not tested
R834	Male	6	Malay	12	Not tested	Not tested
R835	Male	6	Malay	8	Not Detected	Not Detected
R836	Female	6	Malay	12	Not Detected	Not Detected
R837	Female	7	Malay	2	Detected	Not Detected
R838	Male	6	Malay	5	Not Detected	Not Detected
R839	Female	5	Malay	99	Not Detected	Not tested
R840	Female	5	Malay	3	Not Detected	Not Detected
R841	Male	5	Malay	12	Not tested	Not tested
R842	Male	5	Malay	12	Not tested	Not tested
R843	Male	3	Malay	1	Not Detected	Not Detected
R844	Male	4	Malay	12	Not Detected	Detected
R845	Female	3	Malay	0	Detected	Not Detected
R846	Female	4	Malay	99	Not Detected	Not tested
R847	Female	3	Malay	9	Not tested	Not tested
R848	Female	4	Malay	2	Not Detected	Not Detected
R849	Female	3	Malay	12	Detected	Detected
R850	Female	2	Malay	2	Not tested	Not tested
R851	Male	5	Malay	12	Detected	Detected
R852	Male	3	Malay	12	Not Detected	Not Detected
R853	Male	5	Malay	99	Not tested	Not tested
R854	Male	2	Malay	3	Not Detected	Not tested
